# Supplementary material for: 4-O-Glucosylation of Trichothecenes by Fusarium Species: A Phase II Xenobiotic Metabolism for t-Type Trichothecene Producers
Source: Int J Mol Sci. 2021 Dec 17;22(24):13542. doi: 10.3390/ijms222413542 (PMC8709292; doi:10.3390/ijms222413542)
Supplement: Supplementary file 1 [file ijms-22-13542-s001.zip]

Archive with 1 entries (1 files):
- ijms-1505767-supplementary.pdf
